# Supplementary material for: Adding Metal Ions to the Bacillus mojavensis D50 Promotes Biofilm Formation and Improves Ability of Biocontrol
Source: J Fungi (Basel). 2023 Apr 28;9(5):526. doi: 10.3390/jof9050526 (PMC10219225; doi:10.3390/jof9050526)
Supplement: Supplementary file 1 [file jof-09-00526-s001.zip]

Archive with 1 entries (1 files):
- jof-2365159-supplementary.pdf
